# Supplementary material for: Transcriptomic Analysis of Heat Stress Response in Brassica rapa L. ssp. pekinensis with Improved Thermotolerance through Exogenous Glycine Betaine
Source: Int J Mol Sci. 2023 Mar 29;24(7):6429. doi: 10.3390/ijms24076429 (PMC10094913; doi:10.3390/ijms24076429)
Supplement: Supplementary file 1 [file ijms-24-06429-s001.zip]

Archive with 1 entries (1 files):
- ijms-2293937-supplementary.xlsx
