# Supplementary material for: Transcriptomic Analysis of Heat Stress Response in Brassica rapa L. ssp. pekinensis with Improved Thermotolerance through Exogenous Glycine Betaine
Source: Int J Mol Sci. 2023 Mar 29;24(7):6429. doi: 10.3390/ijms24076429 (PMC10094913; doi:10.3390/ijms24076429)
Supplement: Supplementary file 1 [file ijms-24-06429-s001.zip › ijms-2293937-supplementary.xlsx]

## Sheet: S.1
Table S1. Overview of the RNA sequencing data
Sample name	Clean reads	Clean bases	Q20%	Q30%	GC content%
CK1	24261364	7.22G	98.45	91.42	47.64
CK2	20973579	6.24G	98.94	93.79	47.63
CK3	38896535	11.58G	98.63	92.06	47.46
GB1	34850198	10.35G	98.9	93.57	47.68
GB2	35519842	10.58G	98.98	93.96	47.98
GB3	21127845	6.27G	98.79	92.85	47.4
Total	175629363	52.24G	592.69	557.65	285.79

## Sheet: S.2
Table S2. Comparison Rate Statistics
Sample name	Total Reads (Mb)	Total map (Mb)	Unique map (Mb)	Multi map (Mb)	Reads Map to '+' (Mb)	Reads Map to '-' (Mb)
CK1	48522728	41,280,728 (85.08%)	40,157,730 (82.76%)	1,122,998 (2.31%)	21,330,487 (43.96%)	21,522,091 (44.35%)
CK2	41947158	36,099,628 (86.06%)	34,728,028 (82.79%)	1,371,600 (3.27%)	19,159,555 (45.68%)	19,279,246 (45.96%)
CK3	77793070	66,840,433 (85.92%)	64,714,659 (83.19%)	2,125,774 (2.73%)	34,857,720 (44.81%)	35,156,921 (45.19%)
GB1	69700396	59,389,122 (85.21%)	56,785,904 (81.47%)	2,603,218 (3.73%)	31,893,554 (45.76%)	32,094,452 (46.05%)
GB2	71039684	58,007,125 (81.65%)	54,465,305 (76.67%)	3,541,820 (4.99%)	32,382,052 (45.58%)	32,557,581 (45.83%)
GB3	42255690	36,713,536 (86.88%)	35,702,399 (84.49%)	1,011,137 (2.39%)	18,997,572 (44.96%)	19,144,948 (45.31%)
Total	351258726	298330572	286554025	11776547	158620940	159755239

## Sheet: S.3
Table S3. GO enrichment analysis of up-DEGs in GB relative to Ctrl.
#GO_classify1	GO_classify2	All	DE
#Total_gene		35413	350
BP	reproduction	744	4
BP	immune system process	112	0
BP	behavior	24	0
BP	metabolic process	15475	142
BP	cellular process	15815	163
BP	reproductive process	739	4
BP	biological adhesion	13	0
BP	signaling	1726	12
BP	multicellular organismal process	1016	7
BP	developmental process	1165	10
BP	growth	101	1
BP	locomotion	30	0
BP	single-organism process	10230	114
BP	rhythmic process	35	0
BP	response to stimulus	4070	61
BP	localization	3891	30
BP	multi-organism process	664	5
BP	biological regulation	7508	82
BP	cellular component organization or biogenesis	3270	42
BP	cell aggregation	1	0
BP	detoxification	288	11
BP	presynaptic process involved in chemical synaptic transmission	2	0
CC	extracellular region	842	13
CC	cell	16163	190
CC	nucleoid	22	1
CC	membrane	10804	79
CC	cell junction	332	4
CC	membrane-enclosed lumen	1133	13
CC	macromolecular complex	4157	65
CC	organelle	11941	148
CC	other organism	323	17
CC	other organism part	323	17
CC	extracellular region part	113	1
CC	organelle part	4391	63
CC	membrane part	9369	65
CC	synapse part	7	0
CC	cell part	16163	190
CC	synapse	7	0
CC	symplast	309	4
CC	supramolecular complex	261	3
MF	transcription factor activity, protein binding	249	3
MF	nucleic acid binding transcription factor activity	1562	18
MF	catalytic activity	14515	130
MF	signal transducer activity	386	5
MF	structural molecule activity	856	11
MF	transporter activity	1977	23
MF	binding	17697	198
MF	electron carrier activity	289	7
MF	antioxidant activity	249	9
MF	metallochaperone activity	7	1
MF	protein tag	9	0
MF	translation regulator activity	11	0
MF	nutrient reservoir activity	62	0
MF	molecular transducer activity	334	4
MF	molecular function regulator	775	11

## Sheet: S.4
	Table S4. KEGG enrichment analysis of DEGs in GB relative to Ctrl.
KEGGID	Description	GeneRatio	BgRatio	padj	Count	Up	Up_Gene_id	Down	Down_Gene_id
ko00010	Glycolysis / Gluconeogenesis	0.0308	0.0203	0.613407	2			2	BraA03g061150.3.1C;BraA10g032150.3.1C
ko00030	Pentose phosphate pathway	0.0104	0.0082	0.824253	1	1	BraA08g025430.3.1C
ko00040	Pentose and glucuronate interconversions	0.0462	0.0325	0.613407	3			3	BraA02g008500.3.1C;BraA06g042290.3.1C;BraA09g052130.3.1C
ko00051	Fructose and mannose metabolism	0.0154	0.0098	0.613407	1			1	BraA09g009800.3.1C
ko00052	Galactose metabolism	0.0104	0.0184	0.888022	2	1	BraA02g002740.3.1C	1	BraA01g038730.3.1C
ko00053	Ascorbate and aldarate metabolism	0.0417	0.0147	0.511051	5	4	BraA06g005130.3.1C;BraA07g000970.3.1C;BraA09g012490.3.1C;BraA09g064080.3.1C	1	BraA03g061150.3.1C
ko00071	Fatty acid degradation	0.0154	0.0073	0.613407	1			1	BraA03g061150.3.1C
ko00073	Cutin, suberine and wax biosynthesis	0.0615	0.0079	0.0793441	4			4	BraA03g012290.3.1C;BraA03g012310.3.1C;BraA03g017690.3.1C;BraA10g000400.3.1C
ko00100	Steroid biosynthesis	0.0104	0.0051	0.772399	1	1	BraA07g023360.3.1C
ko00130	Ubiquinone and other terpenoid-quinone biosynthesis	0.0208	0.0079	0.559969	2	2	BraA01g017890.3.1C;BraA03g052170.3.1C
ko00190	Oxidative phosphorylation	0.0104	0.0229	0.888022	1	1	BraA04g010650.3.1C
ko00195	Photosynthesis	0.0104	0.01	0.888022	2	1	BraA04g020860.3.1C	1	BraA07g016150.3.1C
ko00230	Purine metabolism	0.0104	0.0174	0.888022	1	1	BraA09g047340.3.1C
ko00240	Pyrimidine metabolism	0.0312	0.0101	0.529017	3	3	BraA03g033810.3.1C;BraA05g038740.3.1C;BraA09g047340.3.1C
ko00250	Alanine, aspartate and glutamate metabolism	0.0104	0.0075	0.824253	1	1	BraA05g025680.3.1C
ko00260	Glycine, serine and threonine metabolism	0.0154	0.0109	0.621381	1			1	BraA10g032150.3.1C
ko00280	Valine, leucine and isoleucine degradation	0.0154	0.0083	0.613407	1			1	BraA03g061150.3.1C
ko00290	Valine, leucine and isoleucine biosynthesis	0.0104	0.0032	0.749155	1	1	BraA05g003400.3.1C
ko00310	Lysine degradation	0.0104	0.0069	0.824253	3	1	BraA08g018300.3.1C	2	BraA01g004850.3.1C;BraA03g061150.3.1C
ko00330	Arginine and proline metabolism	0.0208	0.0134	0.765005	6	2	BraA02g040640.3.1C;BraA06g037190.3.1C	4	BraA03g061150.3.1C;BraA04g028960.3.1C;BraA05g006220.3.1C;BraA08g022960.3.1C
ko00340	Histidine metabolism	0.0104	0.0044	0.765005	2	1	BraA06g036330.3.1C	1	BraA03g061150.3.1C
ko00380	Tryptophan metabolism	0.0104	0.013	0.888022	4	1	BraA06g016470.3.1C	3	BraA03g016060.3.1C;BraA03g061150.3.1C;Brassica_rapa_newGene_2808
ko00402	Benzoxazinoid biosynthesis	0.0308	0.0026	0.0957085	2			2	BraA09g064780.3.1C;BraA09g064830.3.1C
ko00410	beta-Alanine metabolism	0.0154	0.0082	0.613407	1			1	BraA03g061150.3.1C
ko00480	Glutathione metabolism	0.0417	0.0139	0.511051	4	4	BraA06g005130.3.1C;BraA08g025430.3.1C;BraA09g005730.3.1C;BraA09g064080.3.1C
ko00500	Starch and sucrose metabolism	0.0208	0.0375	0.888022	3	2	BraA04g003640.3.1C;BraA09g047340.3.1C	1	BraA10g019890.3.1C
ko00520	Amino sugar and nucleotide sugar metabolism	0.0208	0.0271	0.888022	3	2	BraA03g023010.3.1C;BraA09g008430.3.1C	1	BraA05g010180.3.1C
ko00561	Glycerolipid metabolism	0.0208	0.017	0.824253	4	2	BraA02g002740.3.1C;BraA07g023360.3.1C	2	BraA03g029700.3.1C;BraA03g061150.3.1C
ko00562	Inositol phosphate metabolism	0.0312	0.0141	0.529017	3	3	BraA03g048540.3.1C;BraA07g000970.3.1C;BraA09g012490.3.1C
ko00564	Glycerophospholipid metabolism	0.0104	0.0182	0.888022	2	1	BraA07g023360.3.1C	1	BraA03g029700.3.1C
ko00565	Ether lipid metabolism	0.0104	0.0045	0.765005	1	1	BraA07g023360.3.1C
ko00590	Arachidonic acid metabolism	0.0208	0.004	0.511051	3	2	BraA07g023360.3.1C;BraA09g041550.3.1C	1	BraA01g022660.3.1C
ko00591	Linoleic acid metabolism	0.0104	0.0017	0.529017	1	1	BraA07g023360.3.1C
ko00592	alpha-Linolenic acid metabolism	0.0104	0.008	0.824253	2	1	BraA07g023360.3.1C	1	BraA09g058310.3.1C
ko00600	Sphingolipid metabolism	0.0208	0.0103	0.749155	4	2	BraA02g002740.3.1C;BraA09g042940.3.1C	2	BraA01g038730.3.1C;Brassica_rapa_newGene_5372
ko00603	Glycosphingolipid biosynthesis - globo and isoglobo series	0.0104	0.0015	0.529017	1	1	BraA02g002740.3.1C
ko00620	Pyruvate metabolism	0.0308	0.0132	0.606766	2			2	BraA03g061150.3.1C;BraA06g034070.3.1C
ko00630	Glyoxylate and dicarboxylate metabolism	0.0104	0.0141	0.888022	1	1	BraA06g016470.3.1C
ko00650	Butanoate metabolism	0.0104	0.0035	0.749155	1	1	BraA05g025680.3.1C
ko00660	C5-Branched dibasic acid metabolism	0.0104	0.0013	0.529017	1	1	BraA05g003400.3.1C
ko00710	Carbon fixation in photosynthetic organisms	0.0154	0.0103	0.613407	1			1	BraA06g034070.3.1C
ko00740	Riboflavin metabolism	0.0104	0.0038	0.765005	1	1	BraA09g047340.3.1C
ko00750	Vitamin B6 metabolism	0.0104	0.0016	0.529017	1	1	BraA06g013470.3.1C
ko00760	Nicotinate and nicotinamide metabolism	0.0104	0.0035	0.749155	1	1	BraA09g047340.3.1C
ko00770	Pantothenate and CoA biosynthesis	0.0104	0.0068	0.824253	2	1	BraA09g047340.3.1C	1	BraA03g061150.3.1C
ko00903	Limonene and pinene degradation	0.0154	0.0013	0.334223	1			1	BraA03g061150.3.1C
ko00904	Diterpenoid biosynthesis	0.0104	0.0045	0.765005	1	1	BraA05g000730.3.1C
ko00906	Carotenoid biosynthesis	0.0104	0.0058	0.821943	1	1	BraA09g021690.3.1C
ko00908	Zeatin biosynthesis	0.0208	0.0048	0.529017	2	2	BraA02g012830.3.1C;BraA09g041870.3.1C
ko00909	Sesquiterpenoid and triterpenoid biosynthesis	0.0308	0.0034	0.136536	2			2	BraA03g063860.3.1C;BraA04g014260.3.1C
ko00920	Sulfur metabolism	0.0208	0.0055	0.529017	2	2	BraA03g050640.3.1C;BraA09g026260.3.1C
ko00940	Phenylpropanoid biosynthesis	0.0208	0.0363	0.888022	9	2	BraA02g046060.3.1C;BraA09g030070.3.1C	7	BraA01g006170.3.1C;BraA01g012540.3.1C;BraA01g023980.3.1C;BraA05g010980.3.1C;BraA05g031030.3.1C;BraA06g025750.3.1C;BraA09g063390.3.1C
ko00941	Flavonoid biosynthesis	0.0104	0.0079	0.824253	3	1	BraA04g027910.3.1C	2	BraA02g045760.3.1C;BraA06g025750.3.1C
ko00943	Isoflavonoid biosynthesis	0.0308	0.0018	17.06	2			2	BraA02g039600.3.1C;BraA07g017040.3.1C
ko00945	Stilbenoid, diarylheptanoid and gingerol biosynthesis	0.0154	0.0033	0.593628	1			1	BraA06g025750.3.1C
ko00970	Aminoacyl-tRNA biosynthesis	0.0104	0.0198	0.888022	1	1	Brassica_rapa_newGene_4152
ko01200	Carbon metabolism	0.0208	0.0398	0.888022	4	2	BraA06g016470.3.1C;BraA08g025430.3.1C	2	BraA06g034070.3.1C;BraA10g032150.3.1C
ko01210	2-Oxocarboxylic acid metabolism	0.0104	0.0122	0.888022	2	1	BraA05g003400.3.1C	1	BraA03g016060.3.1C
ko01230	Biosynthesis of amino acids	0.0208	0.0384	0.888022	5	2	BraA05g003400.3.1C;BraA06g036330.3.1C	3	BraA04g028960.3.1C;BraA05g006220.3.1C;BraA10g032150.3.1C
ko02010	ABC transporters	0.0462	0.0108	0.18995	3			3	BraA02g002040.3.1C;BraA06g040010.3.1C;BraA10g029180.3.1C
ko03010	Ribosome	0.1042	0.0461	0.273733	10	10	BraA03g044560.3.1C;BraA09g012390.3.1C;BraA09g012840.3.1C;BraA09g045090.3.1C;BraA09g045980.3.1C;BraA09g046090.3.1C;BraA09g047360.3.1C;BraA09g063230.3.1C;BraA09g065790.3.1C;BraA09g066550.3.1C
ko03013	RNA transport	0.0208	0.0349	0.888022	2	2	BraA09g053440.3.1C;BraA09g064050.3.1C
ko03015	mRNA surveillance pathway	0.0104	0.0204	0.888022	1	1	BraA02g010080.3.1C
ko03018	RNA degradation	0.0521	0.0272	0.529017	5	5	BraA02g003090.3.1C;BraA03g036370.3.1C;BraA04g021150.3.1C;BraA08g033820.3.1C;BraA09g052270.3.1C
ko03020	RNA polymerase	0.0208	0.0074	0.529017	2	2	BraA03g009350.3.1C;BraA09g050620.3.1C
ko03022	Basal transcription factors	0.0104	0.0073	0.824253	4	1	BraA09g026750.3.1C	3	BraA02g028360.3.1C;BraA06g028890.3.1C;BraA10g031240.3.1C
ko03030	DNA replication	0.0417	0.0195	0.529017	4	4	BraA03g003290.3.1C;BraA09g006930.3.1C;BraA09g013330.3.1C;BraA09g064370.3.1C
ko03040	Spliceosome	0.0312	0.0363	0.888022	3	3	BraA03g044470.3.1C;BraA06g012090.3.1C;BraA09g006940.3.1C
ko03050	Proteasome	0.0154	0.0103	0.613407	1			1	BraA06g005140.3.1C
ko03410	Base excision repair	0.0104	0.0065	0.824253	1	1	BraA09g064370.3.1C
ko03420	Nucleotide excision repair	0.0521	0.0201	0.511051	6	5	BraA03g003290.3.1C;BraA07g043590.3.1C;BraA09g006930.3.1C;BraA09g013330.3.1C;BraA09g064370.3.1C	1	BraA07g041970.3.1C
ko03430	Mismatch repair	0.0417	0.0172	0.529017	4	4	BraA03g003290.3.1C;BraA09g006930.3.1C;BraA09g013330.3.1C;BraA09g064370.3.1C
ko03440	Homologous recombination	0.0729	0.0219	0.16174	7	7	BraA02g017870.3.1C;BraA03g003290.3.1C;BraA05g015630.3.1C;BraA09g006930.3.1C;BraA09g056040.3.1C;BraA09g066020.3.1C;Brassica_rapa_newGene_2560
ko04016	MAPK signaling pathway - plant	0.0625	0.0494	0.765005	8	6	BraA03g020020.3.1C;BraA04g029450.3.1C;BraA05g007180.3.1C;BraA06g007510.3.1C;BraA06g016470.3.1C;Brassica_rapa_newGene_433	2	BraA01g016730.3.1C;BraA07g038060.3.1C
ko04070	Phosphatidylinositol signaling system	0.0104	0.0138	0.888022	1	1	BraA06g007510.3.1C
ko04075	Plant hormone signal transduction	0.0833	0.0712	0.765005	12	8	BraA01g016790.3.1C;BraA02g021680.3.1C;BraA03g020020.3.1C;BraA04g029450.3.1C;BraA05g007180.3.1C;BraA05g020120.3.1C;BraA09g010480.3.1C;Brassica_rapa_newGene_433	4	BraA01g016730.3.1C;BraA05g009100.3.1C;BraA07g026070.3.1C;BraA07g038060.3.1C
ko04120	Ubiquitin mediated proteolysis	0.0208	0.0277	0.888022	3	2	BraA07g043590.3.1C;BraA09g045090.3.1C	1	BraA07g041970.3.1C
ko04141	Protein processing in endoplasmic reticulum	0.125	0.0414	0.0374611	14	12	BraA01g015830.3.1C;BraA01g018430.3.1C;BraA02g004420.3.1C;BraA02g010900.3.1C;BraA02g013260.3.1C;BraA03g005240.3.1C;BraA03g013240.3.1C;BraA03g015540.3.1C;BraA04g022280.3.1C;BraA05g014920.3.1C;BraA06g012090.3.1C;BraA10g026320.3.1C	2	BraA02g009640.3.1C;BraA08g034790.3.1C
ko04144	Endocytosis	0.0104	0.0314	0.926619	2	1	BraA06g012090.3.1C	1	BraA06g009260.3.1C
ko04146	Peroxisome	0.0104	0.0153	0.888022	3	1	BraA06g016470.3.1C	2	BraA01g022660.3.1C;BraA09g013120.3.1C
ko04626	Plant-pathogen interaction	0.0625	0.0803	0.888022	14	6	BraA02g013260.3.1C;BraA02g046400.3.1C;BraA03g013240.3.1C;BraA03g014590.3.1C;BraA03g030620.3.1C;BraA06g007510.3.1C	8	BraA01g012530.3.1C;BraA01g033680.3.1C;BraA03g017370.3.1C;BraA03g026170.3.1C;BraA03g047260.3.1C;BraA04g004570.3.1C;BraA09g018550.3.1C;BraA10g024100.3.1C
ko04712	Circadian rhythm - plant	0.0104	0.0144	0.888022	2	1	BraA04g027910.3.1C	1	BraA03g040160.3.1C
ko00620	Pyruvate metabolism	0.0308	0.0132	0.606766	2			2	BraA03g061150.3.1C;BraA06g034070.3.1C
	*Arginine and proline metabolism has 2 up-DEG and 4 down DEGs

## Sheet: S.5
Table S5. qRT-PCR verification
1	qBraA05g010980.3.1C-F	AAAGAAGCACCCGTCTCAGC
2	qBraA05g010980.3.1C-R	CGGCTAAATTCTTGCTTCCC
3	qBraA05g031030.3.1C-F	TTTGCTCTTGATCCTACGGCT
4	qBraA05g031030.3.1C-R	TCAGTGAACTGCTGGTCCCC
5	qBraA01g023980.3.1C-F	CTCCATTCTTCACACTTCCACAA
6	qBraA01g023980.3.1C-R	TTGATTCTTACCAAATGTATGACCC
7	qBraA01g018430.3.1C-F	CAAGGACAAAAAGGGAACCAA
8	qBraA01g018430.3.1C-R	TCCATCGTATCCAGCATTTGA
9	qBraA03g015540.3.1C-F	ACGAAGAGGGAGACGATAGGAA
10	qBraA03g015540.3.1C-R	GAAATTAAGCACCTGGCTCAAG
11	qBraA01g015830.3.1C-F	ACGGAGGTGAAAATGAACGC
12	qBraA01g015830.3.1C-R	CCTGGCTGATACTCCTTGTCG
13	qBraA08g025430.3.1C-F	ATGGGGCAGTAGTAGTCACGAAC
14	qBraA08g025430.3.1C-R	TCCAACCACCGTGATACTAACTG
15	qBraA03g050640.3.1C-F	TCTGCGTCTCTGAGTCTATCCG
16	qBraA03g050640.3.1C-R	TCCACTTCGATCACATCTACTTTCT
17	qBraA04g029450.3.1C-F	TTGTGGAACCCTCTCAGTGCT
18	qBraA04g029450.3.1C-R	AAGTGTTTATACGCTTGAGGGTGT
